# Supplementary material for: The regulation of MFG‐E8 on the mitophagy in diabetic sarcopenia via the HSPA1L‐Parkin pathway and the effect of D‐pinitol
Source: J Cachexia Sarcopenia Muscle. 2024 Mar 29;15(3):934–48. doi: 10.1002/jcsm.13459 (PMC11154748; doi:10.1002/jcsm.13459)
Supplement: Supplementary file 1 — Table S1. Report of LC–MS/MS. [file JCSM-15-934-s002.xlsx]

## Sheet: sheet1
Supplement Table 1. Report of LC-MS/MS.
Protein IDs	Protein names	Gene names	Sequence coverage [%]	Mol. weight [kDa]	Score
Q8VDD5;Q3UFT0;Q99JJ3;Q811J9;A2VCK0;Q69ZX3;A0A338P6K2;E9QPE7;A0A2R8VHF9;Q80T68;Q6PB65;A0A2R8VKI5;Q61879;Q7TQJ6;Q3UH59;Q5SV64;Q4KMN4	Myosin-9;Myosin_tail_1 domain-containing protein (Fragment);Myh9 protein (Fragment)	Myh9;	3	226.37	323.31
B2CSK2;P16627;A1L347;B7U582;Q3TAI8;Q3TZJ3;Q3TQ13;Q3TH56;Q3TEK2;Q3TF16;Q3TU85;A1E2B8;Q3UBA6;Q3TB63;P17879;P63017;Q61696;P17156;Q504P4;Q3UDS0;Q3TRH3;Q9R2A1;Q3TKF8;Q3TWF2;Q3U6V3;Q3U9G2;Q9DC41;Q3TI47;D3Z5E2;Q3U9L2;Q3U7T8;Q3UEM8;Q9QWU1;P20029;Q3ULM1;Q3KQJ4;Q91ZU4;Q3TH04;O88687	Heat shock protein 1-like protein;Heat shock 70 kDa protein 1-like;Heat shock protein 1-like;	Hspa1l	8.7	70.606	71.765
Q01853;Q8BNF8	Transitional endoplasmic reticulum ATPase;Uncharacterized protein	Vcp	2.9	89.321	63.315
Q3U452;Q03265;D3Z6F5	ATP synthase subunit alpha		14.1	55.277	51.717
P0CG50;A5JUZ1;Q8VC46;Q922Z8;Q8R0Z9;Q78XY9;Q3TH47;Q5SX22;E9QNP0;Q922B0;E9Q5F6;P0CG49;Q642L7;Q8C2K3;Q5M9K3;E9Q9J0;A0A0A6YW67;E9Q4P0;P62984;P62983;B0LAC2	Polyubiquitin-C;Ubiqutin subunit 1 (Fragment);Ubc protein;	Ubc;	35.6	82.549	50.913
Q6ZWY9;P10853;Q8CBB6;Q921L4;A0JNS9;B2RVD5;B2RTK3;Q8CGP0;Q64524;P70696;Q8CGP2;Q8CGP1;Q9D2U9;Q64525;Q64475;P10854;Q64478;A0JLV3	Histone H2B type 1-C/E/G;Histone H2B type 1-F/J/L;Histone H2B	H2bc4;H2bc7;H2bc24	6.3	13.906	49.241
P17182;Q5FW97;B1ARR6;Q545V3;Q4FK59;Q3UJ20;A0A0N4SUX5;Q6PHC1;Q922A0;Q8CF78;A0A0N4SUI6;P21550;Q5SX59;D3Z2S4;D3YVD3;B1ARR7;Q5SX60;Q5SX61;B0QZL1;P17183;D3Z6E4	Alpha-enolase;2-phospho-D-glycerate hydro-lyase;Alpha-enolase (Fragment)	Eno1;EG433182;	5.5	47.14	42.321
P07310;A0A0J9YKD4;Q9D6U7;A2RTA0	Creatine kinase M-type;Creatine kinase;	Ckm;	8.1	43.044	34.206
P56480	ATP synthase subunit beta, mitochondrial	Atp5f1b	5.1	56.3	32.201
P62242;Q9CRJ5;Q3UJU6;Q9CQW4;Q3UA25;Q5M9L9;Q497E9	40S ribosomal protein S8;40S ribosomal protein S8 (Fragment)	Rps8;	7.2	24.205	31.092
P68372;P99024;Q9CWF2;Q7TMM9;Q80ZV2;Q99J49;Q9DCR1;B2RSN3	Tubulin beta-4B chain;Tubulin beta-5 chain;Tubulin beta-2B chain	Tubb4b;Tubb5;Tubb2b	2.7	49.83	28.473
P62806;B2RTM0;Q6B822;Q61667	Histone H4	H4c1;Hist2h4	33	11.367	26.65
Q6ZWY3;Q6ZWU9;A0A0G2JDW7;A0A0G2JEX7;D6RH49;A0A0G2JG29;D3YYB0	40S ribosomal protein S27-like;40S ribosomal protein S27;	Rps27l;Rps27;	25	9.4771	24.191
P62908;A0A140LI77;D3YV43;Q9D0A2;Q9CZP6;Q5YLW3;Q3UK56;Q3UCL7;O89068	40S ribosomal protein S3	Rps3;	10.3	26.674	24.012
P68433;P84244;P02301;P84228;E0CZ27;A1L0U3;F8WI35;A1L0V4;B9EI85;A0A1W2P768;E0CYN1;E0CYR7	Histone H3.1;Histone H3.3;Histone H3.3C;	H3c1;H3-3a;H3-5;	10.3	15.404	23.487
P62827;Q3ULW0;Q14AA6;Q61820;A6H622	GTP-binding nuclear protein Ran	Ran;	11.1	24.423	21.164
P62264;D3YVF4;D3Z7I1;O70569	40S ribosomal protein S14;40S ribosomal protein S14 (Fragment);	Rps14;	11.9	16.273	19.313
P05064;D3Z510;A0A0U1RPN8;D3YV98;A0A0U1RPT5;D3YWI1;Q6NY00;Q5FWB7;A6ZI47;A6ZI44	Fructose-bisphosphate aldolase A;Fructose-bisphosphate aldolase (Fragment);	Aldoa;	3.8	39.355	18.714
P61205;P84078;Q8BSL7;Q3U344	ADP-ribosylation factor 3;ADP-ribosylation factor 1;ADP-ribosylation factor 2	Arf3;Arf1;	8.3	20.601	18.501
P07901;A2A6A2;B7ZC49;B7ZC50;Q8C2A9;Q3TKB9;Q8C5U3;Q3TKG0;A0PJ91;Q80Y52;Q3UIF3	Heat shock protein HSP 90-alpha;Heat shock protein HSP 90-alpha (Fragment);	Hsp90aa1;	1.6	84.787	17.976
P63101;Q8BPH1;P61982;P68254;Q9CQV8;O70456;P68510;Q5SS40;Q9JJ20;A8IP69;P62259;A3KML3;A2A5N2;Q3V453;D3YXN6;A0A2I3BQ03;A2A5N1;Q8BWN0;Q3UA58;D6REF3;F6WA09	14-3-3 protein zeta/delta;14_3_3 domain-containing protein;14-3-3 protein gamma	Ywhaz;Ywhae;	7.3	27.771	15.749
A1E281;Q4KL81;Q3TSB7;P60710;G3UYG0;B2RRX1;Q3U5R4;G3UZ07;Q3UAA9;Q3UD81;E9Q5F4;Q3UA89;E9Q606;Q3UAF6;P63260;Q3UGS0;Q3UAF7;Q3UJ36;Q9CXK3;Q3TG92;Q3UBP6;Q3U122;Q3UIJ3;Q497E4;Q61852;Q61276;Q3TIJ9;P68134;E9Q2D1;Q3UCF8;P68033;P62737;P63268;A0A494B9T3;Q61274;A0A1D5RM20;B1ATY1;Q61273;Q3U804;D3Z2K3;D3YZY0;E9Q1F2;Q3U939;Q9QZ83;I6L9D2;F6WX90	Beta-actin (Fragment);Actin, gamma, cytoplasmic 1;Uncharacterized protein	Actb;Actg1;	23.1	13.539	15.427
P10126;P62631;Q58E64;Q3UZQ3;Q3UA81;Q3TII3	Elongation factor 1-alpha 1;Elongation factor 1-alpha 2;Elongation factor 1-alpha	Eef1a1;Eef1a2;	2.4	50.113	12.501
Q922F6	Uncharacterized protein (Fragment)		5.1	56.939	11.873
Q9CPY7	Cytosol aminopeptidase	Lap3	2.3	56.141	11.865
P67778;Q5SQG5	Prohibitin;Prohibitin (Fragment)	Phb	3.3	29.82	10.846
Q9Z1J3;F7CZD1;F6TXD3;Q921V3	Cysteine desulfurase, mitochondrial;Cysteine desulfurase (Fragment);	Nfs1;Gm28036;	4.8	50.569	9.8014
P54071	Isocitrate dehydrogenase [NADP], mitochondrial	Idh2	2.9	50.906	9.1665
A2A432;REV__Q8BIY3;REV__E9QNR7;E9PXY1	Cullin-4B;Probable ribonuclease ZC3H12D	Cul4b;Zc3h12d;	0.6	110.7	9.1228
Q9CPN9;Q9D7Y7	RIKEN cDNA 2210010C04 gene;Peptidase S1 domain-containing protein	2210010C04Rik	4.9	26.422	8.379
Q3UM74	TNF receptor-associated factor	Traf1	1.5	45.437	7.7111
Q61782	Type I epidermal keratin mRNA, 3end (Fragment)		23.7	10.662	7.5531
Q5NCX5;H9H9T3;H3BK72;B7ZWP0;H3BJZ3;B2RY59	Neuralized-like protein 4;Neuralized-like protein 4 (Fragment)	Neurl4;	0.8	167.64	7.2217
Q8BYC6;Q3V3K3;B2RY27	Serine/threonine-protein kinase TAO3;Taok3 protein	Taok3;	1.1	105.33	7.2045
P08113;F7C312;Q3TUD6;Q8CCY5;Q91V38;Q3UBU0;Q3UAD6	Endoplasmin;Endoplasmin (Fragment);Uncharacterized protein	Hsp90b1	1.7	92.475	7.0687
Q9JHD1;B2RR30	Histone acetyltransferase KAT2B;Histone acetyltransferase	Kat2b	1.8	91.768	7.0464
Q9CSH3;A0A2I3BR78;Q8R2P7	Exosome complex exonuclease RRP44;	Dis3;	1.7	108.84	6.9599
P62702;Q545F8;Q545X8;Q3UXQ6	40S ribosomal protein S4, X isoform;40S ribosomal protein S4	Rps4x;	2.3	29.597	6.9476
P70124;A0A087WQM9	Serpin B5;Serpin B5 (Fragment)	Serpinb5	3.2	42.111	6.9042
A2ASS6;A2AT70;F7CR78;E9Q8N1;E9Q8K5;A0A5K1VVQ9	Titin;Titin (Fragment);	Ttn;	0	3906.4	6.8724
A0A1L1SUT0;Q3TQS8;Q8CE08	Acid phosphatase, prostate (Fragment);Uncharacterized protein;Prostatic acid phosphatase	Acpp;	10.3	17.711	6.8654
A8DUK4;E9Q223;D4N6R6;A8DUQ5;A8DUQ1;A8DUP0;A8DUN2;A8DUL7;A8DUL2;A8DUL0;A8DUK7;A8DUK2	Beta-globin;Hemoglobin, beta adult s chain (Fragment)	Hbb-bs;	8.8	15.748	6.7797
Q02257	Junction plakoglobin	Jup	1.6	81.8	6.672
P62843;D3YTQ9;Q3UK70	40S ribosomal protein S15	Rps15;	6.9	17.04	6.5766
Q62311;D3Z4X5;S4R1R2;D3Z5H6;D3Z0T0	Transcription initiation factor TFIID subunit 6;Transcription initiation factor TFIID subunit 6 (Fragment);	Taf6;	1.8	72.673	6.4414
A2AVA0	Sushi, von Willebrand factor type A, EGF and pentraxin domain-containing protein 1	Svep1	0.7	387.45	6.3898
Q9CRJ4	Uncharacterized protein (Fragment)	Gldc	5.8	21.624	6.26
Q80Z09	EC1-V2R pheromone receptor protein	Vmn2r81	2	98.961	6.2493
Q01721;Q7TNT6;A0A286YD87	Growth arrest-specific protein 1;Gas1 protein (Fragment)	Gas1;	3.5	35.694	6.2425
Q571H2;Q3U179;F8VQE6;Q3UJK8;B7ZNL9	MKIAA0218 protein (Fragment);Uncharacterized protein;TatD DNase domain-containing 2	Tatdn2;	1.5	89.061	6.2259
Q8C7B8;Q8C9K7;Q3U265	Zinc finger SWIM domain-containing protein 4;SWIM-type domain-containing protein (Fragment);	Zswim4;	2	122.44	6.2051
Q9JI78;A0A286YCZ7;A0A286YCI0	Peptide-N(4)-(N-acetyl-beta-glucosaminyl)asparagine amidase;Peptide-N(4)-(N-acetyl-beta-glucosaminyl)asparagine amidase (Fragment)	Ngly1;	3.4	74.274	6.2051
Q69ZS8;B7ZCA7;G3UY74;G3UZT9;F6RLJ7	Kazrin;Kazrin (Fragment);	Kazn;	2.8	86.716	6.2051
Q8C4W3	Neuritin-like protein	Nrn1l	8	17.39	6.1869
Q3UYL8	Uncharacterized protein		10.9	13.832	6.1311
Q3V037;A2AT48	Uncharacterized protein C6orf163 homolog;Gene model 136, (NCBI)	Gm136	3	38.548	6.1169
V9GX85;A2AKX2;J3QNA0;A2AKW8;Q8R4F1	Netrin-G2;	Ntng2;	5.7	41.854	6.086
V9GWT0;Q6R5P0	Toll-like receptor 11	Tlr11	1.7	106.46	6.0605
H3BKP8	RIKEN cDNA 9930021J03 gene	9930021J03Rik	0.8	218.92	6.0605
J3JS86	Centrosomal protein of 112 kDa	Cep112	1.3	117.9	6.025
P62492;P46638;G3UZL4;G3UY29;E9Q3P9;F8WGS1;Q3UZ37;G3UZD3;Q0PD45;Q78ZJ8;A0A068BFR3	Ras-related protein Rab-11A;Ras-related protein Rab-11B;Ras-related protein Rab-11B (Fragment)	Rab11a;Rab11b;	5.1	24.393	6.0207
Q8K4T9	TISP10 protein (Fragment)	Oxct2a	7.9	17.737	6.0025
Q99J62;D3Z7I8;D6RGM1;Q3UI84	Replication factor C subunit 4;	Rfc4;	3.8	39.866	5.986
Q80TJ1;A0A286YE00;K4DI76;J3QJW3	Calcium-dependent secretion activator 1;Calcium-dependent secretion activator 1 (Fragment);	Cadps;	0.8	153.11	5.979
Q8K4P0;Q8K1G7;A0A3Q4EGD8	pre-mRNA 3 end processing protein WDR33;Wdr33 protein;	Wdr33;	0.8	145.27	5.977
Q9D9M3;K9J7E8	Takusan domain-containing protein;Tandem duplication of RIKEN cDNA 1700049E17 gene, gene 2	;1700049E17Rik2	7.4	19.62	5.9541
A2AAJ9;H7BX05	Obscurin;Non-specific serine/threonine protein kinase	Obscn	0.1	966.58	5.9508
Q6WKZ7	Nostrin	Nostrin	2.6	57.672	5.9482
Q8CGR7;A0A2R8W6J9;Q3UEN1;Q8R093	Uridine phosphorylase 2;Uridine phosphorylase	Upp2;	4.1	35.755	5.9329
Q80TP3;A0A2I3BQS6;E9Q2H1	E3 ubiquitin-protein ligase UBR5;	Ubr5;	0.7	308.35	5.9312
E9Q557;E9PZW0	Desmoplakin	Dsp	0.5	332.91	5.9171
Q56A10;Q497T7;B9EKR3	Zinc finger protein 608;Zfp608 protein (Fragment)	Znf608;Zfp608;	0.7	162.34	5.9113
Q9ESK9;F7CCJ3;Q8CHH8;F7CC56;B2RX00	RB1-inducible coiled-coil protein 1;RB1-inducible coiled-coil protein 1 (Fragment);	Rb1cc1;	0.7	182.35	5.9093
Q99L29	cDNA sequence BC003883	BC003883	3.9	36.266	5.9034
Q6QR59	TRPM8 channel-associated factor 3	Tcaf3	1.5	102.24	5.8798
Q14AT2	Testis-expressed protein 11	Tex11	2.5	109.62	5.8656
Q8BWR4	Ubiquitin carboxyl-terminal hydrolase 40	Usp40	0.9	139.95	5.8641
Q8BMG4;E9Q7L5;Q6ZPH8;F6U238	Uncharacterized protein;Mastermind-like transcriptional coactivator 2;	Maml2;	1.4	44.565	5.8631
Q7TPS0;A2CEE6;A2CEE5;E9PUP0;A2CEE7;E9QK39	Ribosomal protein S6 kinase alpha-6;Ribosomal protein S6 kinase	Rps6ka6;	0.8	86.57	5.8628
Q3V124	EP300-interacting inhibitor of differentiation 3	Eid3	3.5	43.307	5.8592
Q80W93	Hydrocephalus-inducing protein	Hydin	0.3	581.52	5.8539
Q8K3U4	Beta-defensin 36	Defb36	17.9	7.7554	5.8487
Q8CDK1	Predicted gene 5591	Gm5591	1.5	93.947	5.8383
Q6PDG5;A0A1W2P6N7;Q3UID0	SWI/SNF complex subunit SMARCC2;	Smarcc2;	0.8	132.6	5.8366
Q3TIP5	Uncharacterized protein	Trrap	3.5	42.74	5.827
Q6P6L0;E0CYM1;E0CYH7	Filamin A-interacting protein 1-like;	Filip1l;	1.1	129.77	5.8247
Q64378;A0A3B2WCL4;B8JJC2;Q4FJN2;Q3TX72	Peptidyl-prolyl cis-trans isomerase FKBP5;Peptidylprolyl isomerase;	Fkbp5;	2.9	50.966	5.8232
E9Q6A7;A2A654;Q8VDN7;Q3TMJ3;Q3UPA6;Q6P9L3;E5D6T0;A2A655	Bromodomain PHD finger transcription factor;	Bptf;	0.2	321.59	5.8181
P60843;P10630;Q3U8I0;E9Q561;Q8BTU6;Q3TLL6;Q4FZL1;Q5F2A7;Q3UXC2;Q3TGK7;Q3TFG3;Q52KC1	Eukaryotic initiation factor 4A-I;Eukaryotic initiation factor 4A-II;Uncharacterized protein	Eif4a1;Eif4a2;	2.5	46.153	5.818
D0ESZ4	Elastin microfibril interfacer 2	Emilin2	0.9	117.3	5.818
Q9Z2U1;Q3UPK6;Q3TUX3;Q3TUI9	Proteasome subunit alpha type-5;Proteasome subunit alpha type	Psma5;	4.1	26.411	5.8176
Q99K48;Q4FK11;Q3TTV7;Q3TMM5;Q3TFC2;Q3UM20;Q3TF40	Non-POU domain-containing octamer-binding protein;Nono protein;Uncharacterized protein	Nono;	1.3	54.54	5.8175
F8WI30;Q3TC10;F6RSR4;Q5M8N3;Q9CY18	Sorting nexin-7;PX domain-containing protein;Sorting nexin-7 (Fragment)	Snx7;	3.1	50.878	5.8175
Q3U4Z9;A0A2R8W6H0;Q8R0U9;D3Z445;F6QUN2	Uncharacterized protein (Fragment);Zinc finger protein 707;Zfp707 protein	Zfp707;	2.6	44.534	5.8147
A0A0B4J1G0	Low affinity immunoglobulin gamma Fc region receptor IV	Fcgr4	4	28.398	5.814
Q91V41;Q50HX3;Q50HX1;Q50HW9;Q50HX4;Q50HX2;Q50HX0	Ras-related protein Rab-14;RAB14 protein variant	Rab14;	2.8	23.897	5.8135
Q923Q2;Q3UWP1;A0A0J9YU82;A0A2X0SFI9;F8WIY7	StAR-related lipid transfer protein 13;Uncharacterized protein (Fragment);	Stard13;	1.3	125.06	5.8132
A0A0N4SV83;Q8CB89;Q9WVJ7;L7N477;Q9QXN7;D3YXP2;Q9WTJ9;A1L3Q6	Killer cell lectin-like receptor subfamily C, member 3;Killer cell lectin-like receptor subfamily C, member 2;	Klrc3;Klrc2;	15.6	9.9274	5.8127
P46935;A0A571BDN7;B2RSC8	E3 ubiquitin-protein ligase NEDD4;HECT-type E3 ubiquitin transferase;	Nedd4;	1.6	102.71	5.8125
Q3UR76	Uncharacterized protein	D030046N08Rik	4.4	22.002	5.8123
Q8BYH8;B7ZNF8	Chromodomain-helicase-DNA-binding protein 9;DNA helicase	Chd9	0.4	323.86	5.8123
P70188;Q3UZA5	Kinesin-associated protein 3;Uncharacterized protein	Kifap3	2.9	91.29	5.8123
P51410;A0A0G2JES3;Q5M9J5;Q5EBQ6;A0A140T8T4	60S ribosomal protein L9;60S ribosomal protein L9 (Fragment)	Rpl9;	5.7	21.881	5.8123
Q8K0E8;Q3TGR2	Fibrinogen beta chain	Fgb	4.8	54.752	5.8123
Q9D1N9	39S ribosomal protein L21, mitochondrial	Mrpl21	5.3	23.366	5.8123
Q9ESP1	Stromal cell-derived factor 2-like protein 1	Sdf2l1	5	23.648	5.8123
Q9JHE7	Protein TSSC4	Tssc4	2.8	33.569	5.8123
